# Supplementary material for: Data sharing in the age of predictive psychiatry: an adolescent perspective
Source: Evid Based Ment Health. 2022 Mar 28;25(2):69–76. doi: 10.1136/ebmental-2021-300329 (PMC9046833; doi:10.1136/ebmental-2021-300329)
Supplement: Supplementary data [file ebmental-2021-300329supp001.csv]

ID	chance_depressed	chance_attention	chance_thoughts	chance_anxiety	chance_conduct	chance_learning	chance_addiction	chance_food	chance_none	data_brain_pic	data_disciplinary	data_family	data_health	data_google	data_gps	data_heart_rate	data_hormones	data_typing	data_lifestyle	data_genetic	data_grades	data_pysch_tests	data_shopping	data_social	data_phone	data_viewing	data_none
1	1	1	0	1	0	1	1	0	0	1	1	0	0	0	0	0	0	1	0	1	0	1	0	0	0	0	0
2										1	0	0	0	0	0	1	0	0	0	0	0	0	0	0	0	0	0
3	1	1	0	1	0	1	0	0	0	1	1	0	1	1	1	1	1	1	1	1	1	1	1	1	0	1	0
4	1	1	1	1	0	1	1	0	0	0	1	0	0	0	1	1	1	1	1	1	1	1	0	0	0	0	0
5	0	0	0	1	0	1	0	0	0	1	1	0	1	0	0	1	0	1	1	0	1	1	0	0	0	0	0
6	1	1	1	1	1	1	1	1	0	1	1	1	1	1	0	1	1	1	1	1	1	1	1	1	1	1	0
7	1	1	1	1	0	1	0	0	0	0	0	0	0	0	0	1	0	1	0	0	0	0	0	0	0	0	0
8	1	0	1	1	0	1	0	1	0	1	1	1	1	0	0	1	0	1	1	0	0	1	0	0	0	0	0
9	0	0	0	0	0	1	0	1	0	1	0	0	0	0	0	1	1	1	1	1	0	0	0	0	0	0	0
10	0	0	0	1	0	0	0	0	0	1	1	1	1	1	0	1	0	1	0	0	1	0	1	1	0	0	0
11	1	0	1	1	0	1	0	1	0	0	1	0	1	0	0	0	0	0	1	0	1	0	1	0	0	0	0
12	0	1	0	1	1	1	0	0	0	0	0	0	0	0	0	1	1	1	1	0	1	0	0	0	0	0	0
13	1	1	1	1	1	1	1	1	0	1	1	1	1	0	0	1	1	1	1	1	1	1	1	1	0	1	0
14	0	1	0	1	0	1	1	1	0	1	1	0	1	0	0	1	1	0	0	1	1	1	0	1	0	0	0
15	1	1	1	1	0	1	1	0	0	0	1	1	1	0	0	1	0	1	1	1	0	1	1	0	1	1	0
16	1	0	0	1	0	1	1	0	0	1	0	1	1	0	0	0	0	0	1	0	1	1	0	0	0	0	0
17	1	0	1	0	0	1	1	0	0	1	1	1	1	0	0	1	1	1	1	1	1	1	0	0	0	0	0
18	0	1	0	1	0	1	1	0	0	1	0	0	0	0	0	0	0	0	0	0	1	1	0	0	0	0	0
19	1	1	1	1	1	1	1	1	0	1	1	1	1	0	1	1	1	1	1	1	1	1	0	0	0	0	0
20	1	0	1	1	0	1	0	0	0	0	0	0	0	0	0	0	0	1	0	0	0	0	0	0	0	0	0
21	1	1	1	1	0	0	1	0	0	1	0	1	0	0	0	0	0	1	0	1	0	1	0	0	0	0	0
22	1	1	1	1	0	1	1	0	0	1	1	0	1	0	0	1	0	1	1	0	1	1	0	0	0	0	0
23	1	1	1	1	0	0	1	0	0	1	1	1	1	1	1	1	1	1	1	1	1	1	1	1	0	1	0
24	1	1	0	1	0	1	1	0	0	1	1	1	1	1	1	1	1	1	1	1	1	1	0	1	0	0	0
25	1	0	1	1	0	1	1	0	0	0	1	0	1	0	0	0	0	0	0	0	1	1	0	1	0	0	0
26	1	1	1	1	1	1	1	1	0	1	1	1	1	0	1	1	0	1	0	1	1	0	1	1	0	0	0
27	1	0	0	1	1	1	1	0	0	1	1	1	1	0	0	1	1	1	1	0	1	0	1	0	0	0	0
28	1	1	1	1	1	1	0	0	0	1	1	1	1	0	0	1	1	0	1	1	1	1	0	0	0	0	0
29	0	0	0	1	0	1	1	0	0	1	1	1	1	0	0	1	1	0	1	1	1	1	0	0	0	1	0
30	1	0	1	1	1	1	0	1	0	1	1	1	1	0	1	1	1	0	1	1	1	1	0	1	0	0	0
31	1	0	1	1	0	1	1	1	0	0	1	0	1	0	0	1	1	1	1	0	1	1	1	0	0	0	0
32	1	0	0	1	1	1	0	0	0	0	0	0	1	0	0	0	1	1	1	0	1	0	1	1	0	1	0
33	1	1	0	1	0	1	0	0	0	0	1	1	1	1	0	1	1	0	1	1	0	1	0	0	0	0	0
34	0	0	0	0	0	0	0	0	1	1	1	1	1	1	0	1	1	0	1	1	1	1	1	1	1	1	0
35	1	1	1	1	1	1	1	1	0	1	1	1	1	1	1	1	1	1	1	1	1	1	1	0	0	1	0
36	1	1	1	1	1	1	1	1	0	1	1	1	1	1	1	1	1	1	1	1	1	1	1	1	1	1	0
37	1	1	1	1	1	1	1	1	0	1	1	0	0	0	0	1	1	1	1	0	1	1	0	0	0	0	0
38	1	1	1	1	1	1	1	1	0	0	1	0	1	0	0	0	0	0	1	0	1	1	0	0	0	0	0
39	0	1	1	1	0	1	1	1	0	1	0	0	1	0	1	1	1	1	1	1	1	1	0	0	0	0	0
40	1	1	1	1	1	1	1	1	0	1	0	0	1	0	1	1	1	1	1	1	1	1	0	0	0	0	0
41	1	0	0	1	0	0	0	1	0	1	0	0	1	0	0	1	1	0	0	0	0	1	0	0	0	1	0
42	1	1	0	1	1	0	0	0	0	1	1	0	1	0	0	1	0	0	0	1	1	1	1	1	0	0	0
43	1	1	0	1	0	1	0	0	0	0	1	0	0	0	0	0	0	1	1	0	1	0	0	0	0	0	0
44	1	0	0	1	0	1	0	1	0	0	0	0	0	0	0	0	0	0	0	1	0	0	0	0	0	0	0
45	1	0	1	1	0	1	0	1	0	1	1	1	1	1	1	1	1	1	1	1	1	1	1	1	0	1	0
46	0	0	0	0	0	0	0	0	0	0	0	0	0	0	0	0	0	0	0	0	0	0	0	0	0	0	0
47	0	1	1	0	1	1	1	0	0	1	1	1	1	0	0	1	0	0	1	1	1	1	0	0	0	0	0
48	1	1	1	1	1	1	1	0	0	1	1	0	0	0	0	1	1	0	1	0	1	0	0	0	0	0	0
49	1	0	0	1	0	0	1	1	0	1	0	0	1	0	0	1	1	1	1	0	0	1	1	1	0	0	0
50	1	0	1	1	0	1	1	1	0	0	1	1	1	0	1	1	0	1	1	0	1	1	0	0	0	1	0
51	1	0	0	1	0	0	1	0	0	1	0	1	0	0	0	0	0	0	0	0	0	1	0	0	0	0	0
52	1	1	0	1	1	1	1	0	0	1	1	1	1	0	0	1	1	0	1	1	1	1	0	0	0	0	0
53	0	1	1	0	0	0	0	1	0	0	1	0	0	0	0	1	0	1	1	0	1	1	0	0	0	0	0
54	1	1	0	0	1	1	1	0	0	1	1	0	1	0	0	1	0	0	0	0	0	1	0	0	0	0	0
55	1	0	1	1	1	1	1	0	0	1	1	1	1	0	0	0	1	0	1	1	1	1	1	1	0	1	0
56	1	1	1	1	1	1	1	1	0	1	1	1	1	0	0	1	1	1	1	1	1	1	1	0	0	0	0
57	1	0	0	0	0	0	0	0	0	1	1	1	1	1	0	1	1	1	1	1	1	1	0	0	0	0	0
58	1	0	0	1	0	0	0	0	0	1	1	1	1	1	1	1	1	1	1	1	1	1	1	1	1	1	0
59	1	0	1	0	0	1	1	1	0	0	1	0	0	0	0	0	0	0	1	0	1	0	0	0	0	0	0
60	1	1	1	1	1	1	1	1	0	0	0	0	0	0	0	0	0	0	0	0	0	0	0	0	0	0	1
61	0	0	0	0	0	0	0	0	1	0	1	1	1	0	0	0	0	0	0	0	1	0	1	1	0	0	0
62	0	0	0	0	0	0	0	0	1	0	0	0	1	0	0	0	0	0	0	0	0	0	0	0	0	0	0
63	1	1	1	1	0	1	0	0	0	0	1	1	1	0	0	0	0	0	1	1	0	1	0	0	0	0	0
64	1	1	1	1	1	1	1	1	0	1	1	1	1	0	0	1	1	1	1	1	1	1	1	1	1	1	0
65	1	1	1	1	1	1	1	1	0	1	1	1	1	1	1	1	1	1	1	1	1	1	1	1	0	1	0
66	1	1	0	1	0	1	0	0	0	1	1	1	1	0	0	0	0	1	0	1	1	1	0	0	0	0	0
67	1	1	1	1	1	1	1	1	0	1	1	1	1	1	1	1	1	1	1	1	1	1	1	1	1	1	0
68	1	0	0	1	1	1	1	0	0	1	1	1	1	0	0	1	1	1	1	1	1	1	0	1	1	1	0
69	1	0	0	1	0	0	0	1	0	0	0	1	1	0	0	0	0	0	1	0	1	0	0	0	0	0	0
70	1	1	1	1	1	1	1	1	0	1	1	1	1	0	1	1	1	1	1	1	1	1	1	1	0	1	0
71	0	1	0	0	1	1	1	0	0	1	1	1	1	0	0	1	1	1	1	1	1	1	0	1	0	0	0
72	1	0	0	1	0	1	0	0	0	1	1	0	1	1	1	1	1	1	1	1	1	1	1	1	0	1	0
73	1	1	1	1	1	1	1	1	0	1	1	1	1	0	0	1	1	1	1	1	1	1	0	0	0	0	0
74	0	1	1	1	0	1	0	1	0	1	1	1	1	1	0	1	0	1	0	1	0	1	0	0	0	1	0
75	1	0	0	1	0	1	1	0	0	1	0	1	1	0	0	0	0	0	0	1	1	0	0	0	0	0	0
76	0	1	0	0	0	0	0	0	0	1	1	1	1	1	1	1	1	0	1	1	1	1	1	0	0	0	0
77	1	0	0	1	0	1	0	0	0	1	1	0	0	1	0	0	1	0	0	1	1	1	0	1	1	0	0
78	1	1	1	1	1	1	1	1	0	0	0	0	0	0	0	0	0	0	0	0	0	0	0	0	0	0	1
79	1	0	1	1	0	0	1	1	0	1	1	1	1	0	0	1	1	1	1	1	1	1	1	0	0	1	0
80	1	0	0	1	1	1	1	1	0	1	0	1	1	0	1	1	1	0	1	1	1	1	0	0	0	0	0
